# Supplementary material for: Identifying ICAM-1 as a Therapeutic Target for Cytokine Storm in Human Macrophages Through Integrative Bioinformatics Approaches
Source: Molecules. 2026 Mar 27;31(7):1111. doi: 10.3390/molecules31071111 (PMC13075147; doi:10.3390/molecules31071111)
Supplement: Supplementary file 1 [file molecules-31-01111-s001.zip]

Archive with 9 entries (8 files):
- molecules-4174001-supplementary/
- molecules-4174001-supplementary/Supplementary Figure and Table Legends.pdf
- molecules-4174001-supplementary/Supplementary Figure S1.tif
- molecules-4174001-supplementary/Supplementary Table S1 Hub genes of magenta modules.xlsx
- molecules-4174001-supplementary/Supplementary Table S2 Hub genes of purple modules.xlsx
- molecules-4174001-supplementary/Supplementary Table S3 Hub genes of red modules.xlsx
- molecules-4174001-supplementary/Supplementary Table S4.xlsx
- molecules-4174001-supplementary/Supplementary Table S5.xlsx
- molecules-4174001-supplementary/Supplementary Table S6.xlsx
