# Supplementary material for: Identifying ICAM-1 as a Therapeutic Target for Cytokine Storm in Human Macrophages Through Integrative Bioinformatics Approaches
Source: Molecules. 2026 Mar 27;31(7):1111. doi: 10.3390/molecules31071111 (PMC13075147; doi:10.3390/molecules31071111)
Supplement: Supplementary file 1 [file molecules-31-01111-s001.zip › molecules-4174001-supplementary/Supplementary Table S1 Hub genes of magenta modules.xlsx]

## Sheet: Supplementary Table S1 Hub gene
gene_id	MM	GS	abs_MM	abs_GS	Module
NCKIPSD	0.962795	-0.709474	0.962795	0.709474	magenta
FAM78A	0.961747	-0.786291	0.961747	0.786291	magenta
TBC1D2	0.937921	-0.736362	0.937921	0.736362	magenta
HDAC5	0.937442	-0.812268	0.937442	0.812268	magenta
SH3BP5L	0.936083	-0.764097	0.936083	0.764097	magenta
SBF2-AS1	0.93502	-0.64543	0.93502	0.64543	magenta
WIPI2	0.933833	-0.765869	0.933833	0.765869	magenta
ATG9A	0.926634	-0.694414	0.926634	0.694414	magenta
CHD4	0.921804	-0.70033	0.921804	0.70033	magenta
LOC107984247	0.921198	-0.853498	0.921198	0.853498	magenta
TRAK1	0.919569	-0.725757	0.919569	0.725757	magenta
DGCR2	0.919199	-0.734192	0.919199	0.734192	magenta
ZBTB4	0.919164	-0.698878	0.919164	0.698878	magenta
GTF3C2-AS1	0.917645	-0.724802	0.917645	0.724802	magenta
NFKB2	-0.914901	0.700414	0.914901	0.700414	magenta
IL17RA	0.909323	-0.647749	0.909323	0.647749	magenta
TOLLIP	0.90827	-0.598922	0.90827	0.598922	magenta
METAP1	0.908109	-0.831919	0.908109	0.831919	magenta
TGFBRAP1	0.907437	-0.75861	0.907437	0.75861	magenta
ARHGEF18	0.904954	-0.536317	0.904954	0.536317	magenta
SGSH	0.904071	-0.790096	0.904071	0.790096	magenta
KCTD2	0.902918	-0.723395	0.902918	0.723395	magenta
GTF3C2	0.90252	-0.68723	0.90252	0.68723	magenta
EZH1	0.902368	-0.704829	0.902368	0.704829	magenta
MAP3K3	0.901641	-0.633284	0.901641	0.633284	magenta
PHAF1	0.901155	-0.680275	0.901155	0.680275	magenta
TEF	0.900164	-0.699309	0.900164	0.699309	magenta
NOP9	0.897236	-0.713158	0.897236	0.713158	magenta
SUFU	0.897003	-0.860741	0.897003	0.860741	magenta
ATP6V0A1	0.896839	-0.623208	0.896839	0.623208	magenta
ZC3H12A	-0.896499	0.764862	0.896499	0.764862	magenta
CTIF	0.896094	-0.700584	0.896094	0.700584	magenta
ZMYM3	0.895772	-0.737237	0.895772	0.737237	magenta
FLYWCH1	0.895569	-0.637273	0.895569	0.637273	magenta
DOK3	0.895562	-0.894392	0.895562	0.894392	magenta
SFXN3	0.895436	-0.666914	0.895436	0.666914	magenta
ARL11	0.893022	-0.598201	0.893022	0.598201	magenta
LDB1	0.891481	-0.578238	0.891481	0.578238	magenta
NUMA1	0.889819	-0.645528	0.889819	0.645528	magenta
CEBPA	0.885688	-0.579952	0.885688	0.579952	magenta
SLC8B1	0.885075	-0.719759	0.885075	0.719759	magenta
PRR12	0.884965	-0.606643	0.884965	0.606643	magenta
SLC23A2	0.884837	-0.649189	0.884837	0.649189	magenta
RNF166	0.884398	-0.679221	0.884398	0.679221	magenta
BAIAP2	0.883547	-0.677923	0.883547	0.677923	magenta
PPP2R5A	0.88337	-0.809055	0.88337	0.809055	magenta
RIPOR1	0.883009	-0.701808	0.883009	0.701808	magenta
ABHD8	0.882175	-0.588222	0.882175	0.588222	magenta
TRIM8	0.880965	-0.730088	0.880965	0.730088	magenta
YRDC	-0.878857	0.735315	0.878857	0.735315	magenta
MIR5010	0.877795	-0.552827	0.877795	0.552827	magenta
TMEM129	0.876363	-0.613	0.876363	0.613	magenta
ZFTRAF1	0.875584	-0.742286	0.875584	0.742286	magenta
LYL1	0.875213	-0.740615	0.875213	0.740615	magenta
HS1BP3	0.87517	-0.653191	0.87517	0.653191	magenta
UBE4B	0.874764	-0.776678	0.874764	0.776678	magenta
TRIP6	0.874331	-0.831038	0.874331	0.831038	magenta
DROSHA	0.873723	-0.624875	0.873723	0.624875	magenta
GTF2IP1	0.873633	-0.701051	0.873633	0.701051	magenta
SLC9A1	0.873339	-0.591194	0.873339	0.591194	magenta
KIFC3	0.873202	-0.724799	0.873202	0.724799	magenta
GGA1	0.872668	-0.651691	0.872668	0.651691	magenta
AGO1	0.870934	-0.771688	0.870934	0.771688	magenta
POLR3D	-0.87091	0.79331	0.87091	0.79331	magenta
RMND5A	0.868909	-0.662844	0.868909	0.662844	magenta
CCL4	-0.867967	0.616192	0.867967	0.616192	magenta
LYSET	0.866019	-0.683089	0.866019	0.683089	magenta
EIF2AK4	0.86443	-0.551361	0.86443	0.551361	magenta
CALHM2	0.864428	-0.559561	0.864428	0.559561	magenta
PGPEP1	0.863793	-0.588054	0.863793	0.588054	magenta
TYSND1	0.86314	-0.827104	0.86314	0.827104	magenta
SCAMP4	0.857184	-0.747701	0.857184	0.747701	magenta
ACAP3	0.856765	-0.762425	0.856765	0.762425	magenta
UNC13D	0.856217	-0.667264	0.856217	0.667264	magenta
PLCG2	0.855378	-0.724607	0.855378	0.724607	magenta
PWWP2B	0.854778	-0.735657	0.854778	0.735657	magenta
NCK1-DT	0.85458	-0.904038	0.85458	0.904038	magenta
ARRB1	0.853857	-0.718818	0.853857	0.718818	magenta
MITF	0.853662	-0.827147	0.853662	0.827147	magenta
PEX14	0.852489	-0.550534	0.852489	0.550534	magenta
BAIAP2-DT	0.852272	-0.819649	0.852272	0.819649	magenta
C2CD2	0.85165	-0.609198	0.85165	0.609198	magenta
FAM20C	0.850422	-0.731262	0.850422	0.731262	magenta
SSU72	0.84953	-0.582466	0.84953	0.582466	magenta
ARAP1	0.84932	-0.605016	0.84932	0.605016	magenta
STK36	0.847308	-0.641627	0.847308	0.641627	magenta
ORAI1	-0.847258	0.695025	0.847258	0.695025	magenta
PIGQ	0.846888	-0.585322	0.846888	0.585322	magenta
EHMT2	0.846575	-0.767449	0.846575	0.767449	magenta
TAB1	0.846522	-0.743716	0.846522	0.743716	magenta
CCL3	-0.84652	0.660981	0.84652	0.660981	magenta
ANKRD13D	0.846091	-0.704916	0.846091	0.704916	magenta
PACSIN2	0.846004	-0.59833	0.846004	0.59833	magenta
C16orf54	0.845934	-0.731079	0.845934	0.731079	magenta
ABR	0.845134	-0.563544	0.845134	0.563544	magenta
SNRNP200	0.843815	-0.506867	0.843815	0.506867	magenta
VGLL4	0.843591	-0.634599	0.843591	0.634599	magenta
GTF2IP4	0.843176	-0.704657	0.843176	0.704657	magenta
PPP2R5D	0.842945	-0.692811	0.842945	0.692811	magenta
DAGLB	0.842192	-0.753601	0.842192	0.753601	magenta
CDC34	0.839044	-0.508536	0.839044	0.508536	magenta
KLHDC3	0.835102	-0.763519	0.835102	0.763519	magenta
HDHD5	0.834969	-0.745947	0.834969	0.745947	magenta
BRPF1	0.833457	-0.517097	0.833457	0.517097	magenta
HDGFL2	0.833098	-0.562475	0.833098	0.562475	magenta
RPP25	0.832453	-0.604788	0.832453	0.604788	magenta
CYTH4	0.831346	-0.756488	0.831346	0.756488	magenta
PELI3	0.829264	-0.800405	0.829264	0.800405	magenta
PRPSAP1	0.828454	-0.531367	0.828454	0.531367	magenta
SLC38A7	0.827791	-0.595044	0.827791	0.595044	magenta
BATF	-0.826512	0.731287	0.826512	0.731287	magenta
OXA1L	0.82598	-0.601203	0.82598	0.601203	magenta
AVPI1	0.824777	-0.613699	0.824777	0.613699	magenta
FRAT2	0.823378	-0.711174	0.823378	0.711174	magenta
USP4	0.820785	-0.650396	0.820785	0.650396	magenta
APBB1IP	0.820763	-0.69422	0.820763	0.69422	magenta
CORO1C	0.820494	-0.755912	0.820494	0.755912	magenta
ZER1	0.820274	-0.760924	0.820274	0.760924	magenta
MYO1F	0.820156	-0.650022	0.820156	0.650022	magenta
TTC7A	0.819971	-0.500384	0.819971	0.500384	magenta
SORBS3	0.819735	-0.802915	0.819735	0.802915	magenta
DHRS3	0.819137	-0.669641	0.819137	0.669641	magenta
AGAP3	0.819088	-0.587441	0.819088	0.587441	magenta
FAM131A	0.818266	-0.522098	0.818266	0.522098	magenta
PI4K2A	0.818142	-0.690502	0.818142	0.690502	magenta
TMEM106A	-0.816189	0.700279	0.816189	0.700279	magenta
ASB13	0.815752	-0.876379	0.815752	0.876379	magenta
BRAT1	0.815429	-0.788607	0.815429	0.788607	magenta
SLC2A8	0.815159	-0.78276	0.815159	0.78276	magenta
HECTD3	0.814426	-0.7592	0.814426	0.7592	magenta
MAP3K6	0.814223	-0.634509	0.814223	0.634509	magenta
SYK	0.813748	-0.701515	0.813748	0.701515	magenta
RGS19	0.812056	-0.814236	0.812056	0.814236	magenta
COX15	0.811573	-0.661799	0.811573	0.661799	magenta
MBP	0.810724	-0.649141	0.810724	0.649141	magenta
TESK1	0.810587	-0.538796	0.810587	0.538796	magenta
ANP32A	0.810559	-0.847115	0.810559	0.847115	magenta
GATD1	0.81051	-0.616528	0.81051	0.616528	magenta
TARBP2	0.809165	-0.728	0.809165	0.728	magenta
PLXNB2	0.804258	-0.71239	0.804258	0.71239	magenta
SLC27A1	0.80378	-0.756966	0.80378	0.756966	magenta
LOC105373024	0.803417	-0.680034	0.803417	0.680034	magenta
SOGA1	0.803135	-0.637415	0.803135	0.637415	magenta
DYRK2	0.802668	-0.637235	0.802668	0.637235	magenta
PDE4A	0.802424	-0.61859	0.802424	0.61859	magenta
GADD45B	-0.802326	0.589153	0.802326	0.589153	magenta
UAP1L1	0.801548	-0.54071	0.801548	0.54071	magenta
DGKZ	0.799937	-0.586063	0.799937	0.586063	magenta
TRMT2A	0.799623	-0.723162	0.799623	0.723162	magenta
ZMYND8	0.799405	-0.535289	0.799405	0.535289	magenta
SLC29A3	0.799028	-0.598695	0.799028	0.598695	magenta
THEM6	0.79839	-0.616454	0.79839	0.616454	magenta
WDR91	0.798015	-0.937575	0.798015	0.937575	magenta
TRIM21	-0.797836	0.707372	0.797836	0.707372	magenta
CXXC5	0.796888	-0.638023	0.796888	0.638023	magenta
IRAG2	0.79688	-0.622951	0.79688	0.622951	magenta
DELE1	0.796514	-0.633794	0.796514	0.633794	magenta
RNF135	0.795888	-0.769078	0.795888	0.769078	magenta
LOC112268190	0.794601	-0.529747	0.794601	0.529747	magenta
CDC40	0.794016	-0.553857	0.794016	0.553857	magenta
VASH1-AS1	0.791142	-0.700466	0.791142	0.700466	magenta
ARAP1-AS2	0.791095	-0.587666	0.791095	0.587666	magenta
JARID2	0.788687	-0.635045	0.788687	0.635045	magenta
SLC25A29	0.788257	-0.738134	0.788257	0.738134	magenta
DOK1	0.788089	-0.762919	0.788089	0.762919	magenta
LINC02975	0.785992	-0.81017	0.785992	0.81017	magenta
WWP2	0.785066	-0.632471	0.785066	0.632471	magenta
AHDC1	0.784834	-0.692196	0.784834	0.692196	magenta
SLC39A7	0.784753	-0.603263	0.784753	0.603263	magenta
TBC1D25	0.784629	-0.56519	0.784629	0.56519	magenta
COG4	0.784581	-0.603796	0.784581	0.603796	magenta
NR2F6	0.78424	-0.552053	0.78424	0.552053	magenta
TM6SF1	0.783563	-0.680422	0.783563	0.680422	magenta
ABHD4	0.782932	-0.529895	0.782932	0.529895	magenta
KATNB1	0.781744	-0.557082	0.781744	0.557082	magenta
DUSP7	0.779621	-0.573902	0.779621	0.573902	magenta
LOC112268269	0.779365	-0.558205	0.779365	0.558205	magenta
OGFOD2	0.778681	-0.750684	0.778681	0.750684	magenta
GDE1	0.775391	-0.561478	0.775391	0.561478	magenta
VASH1	0.773964	-0.812778	0.773964	0.812778	magenta
GAS2L1	0.773208	-0.581909	0.773208	0.581909	magenta
RPA1	0.771288	-0.817191	0.771288	0.817191	magenta
CUEDC1	0.769766	-0.74216	0.769766	0.74216	magenta
SEC14L1	0.769664	-0.638424	0.769664	0.638424	magenta
MRI1	0.769365	-0.568433	0.769365	0.568433	magenta
RITA1	0.769031	-0.715996	0.769031	0.715996	magenta
USP19	0.766068	-0.626126	0.766068	0.626126	magenta
MRTO4	0.763673	-0.630143	0.763673	0.630143	magenta
HYAL2	0.761826	-0.659786	0.761826	0.659786	magenta
HIVEP3	-0.760884	0.563627	0.760884	0.563627	magenta
ZNF385A	0.7607	-0.530879	0.7607	0.530879	magenta
BLMH	0.757097	-0.793396	0.757097	0.793396	magenta
EXOC7	0.756785	-0.538608	0.756785	0.538608	magenta
TMEM107	0.755963	-0.698508	0.755963	0.698508	magenta
MED24	0.755018	-0.521231	0.755018	0.521231	magenta
IRS2	0.754389	-0.61441	0.754389	0.61441	magenta
TBC1D13	0.75427	-0.754527	0.75427	0.754527	magenta
PHC2	0.754098	-0.562922	0.754098	0.562922	magenta
SWSAP1	0.752791	-0.720691	0.752791	0.720691	magenta
HGH1	0.750644	-0.587981	0.750644	0.587981	magenta
GLRX5	0.750531	-0.788525	0.750531	0.788525	magenta
MTFR1L	0.749358	-0.581086	0.749358	0.581086	magenta
DBP	0.749031	-0.595003	0.749031	0.595003	magenta
TOM1L2	0.748817	-0.655856	0.748817	0.655856	magenta
PLD1	0.747289	-0.549162	0.747289	0.549162	magenta
COLGALT1	0.745397	-0.740465	0.745397	0.740465	magenta
SH3TC1	0.745242	-0.713477	0.745242	0.713477	magenta
MIR3605	0.743079	-0.520517	0.743079	0.520517	magenta
DDX28	0.742725	-0.707697	0.742725	0.707697	magenta
SNAP29	0.742117	-0.544865	0.742117	0.544865	magenta
ARHGEF3	0.74158	-0.632503	0.74158	0.632503	magenta
RFX1	0.740774	-0.530304	0.740774	0.530304	magenta
ISCA2	0.732746	-0.666563	0.732746	0.666563	magenta
TUSC2	0.730648	-0.590976	0.730648	0.590976	magenta
IL1R1	0.729924	-0.526832	0.729924	0.526832	magenta
MMS19	0.727295	-0.575561	0.727295	0.575561	magenta
METTL13	0.726427	-0.570533	0.726427	0.570533	magenta
TCTN1	0.725392	-0.608901	0.725392	0.608901	magenta
DDB1	0.7245	-0.643389	0.7245	0.643389	magenta
GLOD4	0.722006	-0.598296	0.722006	0.598296	magenta
SFXN5	0.72142	-0.643378	0.72142	0.643378	magenta
LOC105378353	0.721132	-0.534372	0.721132	0.534372	magenta
DNAL4	0.720325	-0.691267	0.720325	0.691267	magenta
C15orf39	-0.719513	0.536036	0.719513	0.536036	magenta
ELMO1	0.714071	-0.781084	0.714071	0.781084	magenta
LINC00339	0.714053	-0.786572	0.714053	0.786572	magenta
FBRSL1	0.705857	-0.50733	0.705857	0.50733	magenta
ZACN	0.699079	-0.565029	0.699079	0.565029	magenta
RXRA	0.697619	-0.741594	0.697619	0.741594	magenta
FAAP100	0.696606	-0.69907	0.696606	0.69907	magenta
SAC3D1	0.689954	-0.746053	0.689954	0.746053	magenta
RAB40C	0.675155	-0.527927	0.675155	0.527927	magenta
MRPS26	0.670776	-0.589873	0.670776	0.589873	magenta
TIMM21	0.668023	-0.752329	0.668023	0.752329	magenta
ZMAT5	0.647859	-0.66766	0.647859	0.66766	magenta
HNRNPUL2-BSCL2	0.625105	-0.531696	0.625105	0.531696	magenta
TPCN1	0.624507	-0.664204	0.624507	0.664204	magenta
UBTF	0.610132	-0.671023	0.610132	0.671023	magenta
