# Supplementary material for: Identifying ICAM-1 as a Therapeutic Target for Cytokine Storm in Human Macrophages Through Integrative Bioinformatics Approaches
Source: Molecules. 2026 Mar 27;31(7):1111. doi: 10.3390/molecules31071111 (PMC13075147; doi:10.3390/molecules31071111)
Supplement: Supplementary file 1 [file molecules-31-01111-s001.zip › molecules-4174001-supplementary/Supplementary Table S2 Hub genes of purple modules.xlsx]

## Sheet: Supplementary Table S2 Hub gene
gene_id	MM	GS	abs_MM	abs_GS	Module
GK	0.982406	0.778255	0.982406	0.778255	purple
PPP3CC	0.97828	0.762565	0.97828	0.762565	purple
PLSCR1	0.973807	0.701988	0.973807	0.701988	purple
STX11	0.968036	0.825916	0.968036	0.825916	purple
RNF19B	0.967836	0.79411	0.967836	0.79411	purple
IL15RA	0.967695	0.793975	0.967695	0.793975	purple
NAMPT	0.966406	0.670316	0.966406	0.670316	purple
PSTPIP2	0.959038	0.611649	0.959038	0.611649	purple
CASP4	0.957843	0.713765	0.957843	0.713765	purple
PXDC1	0.957579	0.599599	0.957579	0.599599	purple
TRIM26	0.954333	0.708524	0.954333	0.708524	purple
MCL1	0.954303	0.602634	0.954303	0.602634	purple
ILF2	0.953993	0.630532	0.953993	0.630532	purple
SMIM35	0.94954	0.75189	0.94954	0.75189	purple
STAT3	0.949295	0.820316	0.949295	0.820316	purple
FCGR1BP	0.942629	0.704759	0.942629	0.704759	purple
GCH1	0.942029	0.677709	0.942029	0.677709	purple
CFB	0.939672	0.557946	0.939672	0.557946	purple
SLC31A2	0.936316	0.654909	0.936316	0.654909	purple
PRPF3	0.932402	0.747538	0.932402	0.747538	purple
DENND5A	0.932368	0.583103	0.932368	0.583103	purple
SBNO2	0.93123	0.820459	0.93123	0.820459	purple
GBP1	0.928995	0.794236	0.928995	0.794236	purple
FCGR1CP	0.928637	0.72001	0.928637	0.72001	purple
SLC25A28	0.92703	0.669816	0.92703	0.669816	purple
GBP4	0.925863	0.90049	0.925863	0.90049	purple
CUL1	0.925341	0.705593	0.925341	0.705593	purple
USP6NL	0.925152	0.74301	0.925152	0.74301	purple
LOC107987244	0.923292	0.667173	0.923292	0.667173	purple
NECTIN2	0.919569	0.741726	0.919569	0.741726	purple
SOCS3	0.919102	0.745341	0.919102	0.745341	purple
SPECC1L-ADORA2A	0.918829	0.637204	0.918829	0.637204	purple
LIMK2	0.918062	0.680013	0.918062	0.680013	purple
INSIG2	0.91553	0.574288	0.91553	0.574288	purple
LYN	0.914627	0.516199	0.914627	0.516199	purple
SOD2	0.91353	0.701797	0.91353	0.701797	purple
C5orf15	0.912929	0.665664	0.912929	0.665664	purple
KDM6B	0.912515	0.65804	0.912515	0.65804	purple
IL10RA	0.912348	0.757979	0.912348	0.757979	purple
MUC1	0.91212	0.75499	0.91212	0.75499	purple
AFDN	0.910516	0.617203	0.910516	0.617203	purple
NFKB1	0.908807	0.640152	0.908807	0.640152	purple
TNFRSF4	0.908585	0.641466	0.908585	0.641466	purple
BTG1	0.907963	0.519248	0.907963	0.519248	purple
CD44	0.906941	0.563984	0.906941	0.563984	purple
SERPINB9	0.906286	0.624568	0.906286	0.624568	purple
TNIP1	0.905889	0.714887	0.905889	0.714887	purple
SOCS1	0.905057	0.811394	0.905057	0.811394	purple
GRAMD1A	0.90404	0.714307	0.90404	0.714307	purple
TNFAIP8	0.901858	0.599807	0.901858	0.599807	purple
CD274	0.90044	0.897611	0.90044	0.897611	purple
TNF	0.900084	0.664176	0.900084	0.664176	purple
ETV6	0.899628	0.642176	0.899628	0.642176	purple
GBP5	0.899151	0.842347	0.899151	0.842347	purple
SRC	0.898831	0.628901	0.898831	0.628901	purple
FKBP5	0.896597	0.551296	0.896597	0.551296	purple
TLNRD1	0.893918	0.520923	0.893918	0.520923	purple
VPS26B	-0.890704	-0.764205	0.890704	0.764205	purple
HCAR3	0.889908	0.806771	0.889908	0.806771	purple
CD40	0.888256	0.870327	0.888256	0.870327	purple
PRPS1	-0.887197	-0.692016	0.887197	0.692016	purple
CSF2RB	0.886176	0.654019	0.886176	0.654019	purple
CGAS	0.881067	0.653086	0.881067	0.653086	purple
HCAR2	0.879876	0.701147	0.879876	0.701147	purple
IGFBP4	0.879097	0.543297	0.879097	0.543297	purple
SLAMF7	0.876911	0.933137	0.876911	0.933137	purple
CXCL9	0.876306	0.722112	0.876306	0.722112	purple
CCNY	-0.876024	-0.779939	0.876024	0.779939	purple
HNRNPF	0.875096	0.52021	0.875096	0.52021	purple
IRF1	0.873773	0.90679	0.873773	0.90679	purple
STAT2	0.871024	0.629546	0.871024	0.629546	purple
FBXO6	0.870855	0.707739	0.870855	0.707739	purple
KIAA0930	-0.870573	-0.60001	0.870573	0.60001	purple
CIITA	0.868695	0.630555	0.868695	0.630555	purple
LAMB3	0.868625	0.578825	0.868625	0.578825	purple
XBP1	0.867959	0.500952	0.867959	0.500952	purple
CXorf38	0.867819	0.731107	0.867819	0.731107	purple
PAQR4	-0.867492	-0.870122	0.867492	0.870122	purple
ARHGEF40	-0.867302	-0.844786	0.867302	0.844786	purple
GMPR	-0.862906	-0.774443	0.862906	0.774443	purple
TICAM1	0.862214	0.700237	0.862214	0.700237	purple
STOM	0.861731	0.737652	0.861731	0.737652	purple
NEMP1	0.861374	0.805849	0.861374	0.805849	purple
LOC102723996	0.857606	0.590388	0.857606	0.590388	purple
PPA1	0.857119	0.748407	0.857119	0.748407	purple
RIN3	-0.853842	-0.822034	0.853842	0.822034	purple
DUSP1	0.852422	0.529933	0.852422	0.529933	purple
MICB	0.851683	0.889592	0.851683	0.889592	purple
ICOSLG	0.851594	0.57981	0.851594	0.57981	purple
FCHSD2	0.847663	0.587215	0.847663	0.587215	purple
DTX3L	0.846729	0.777271	0.846729	0.777271	purple
ADH5	-0.846289	-0.850259	0.846289	0.850259	purple
MIR4260	0.844816	0.562445	0.844816	0.562445	purple
METRNL	0.843466	0.524904	0.843466	0.524904	purple
CDC42EP2	0.84256	0.553978	0.84256	0.553978	purple
PPP1R15A	0.842324	0.597681	0.842324	0.597681	purple
PIM1	0.841796	0.814572	0.841796	0.814572	purple
CBX6	0.840246	0.553933	0.840246	0.553933	purple
COPRS	-0.84004	-0.650021	0.84004	0.650021	purple
TAGAP	0.839847	0.68463	0.839847	0.68463	purple
B4GALT5	0.838263	0.653296	0.838263	0.653296	purple
LITAF	0.837654	0.786848	0.837654	0.786848	purple
FCGR1A	0.836268	0.738846	0.836268	0.738846	purple
OAS2	0.836159	0.729547	0.836159	0.729547	purple
TXN	0.835954	0.770552	0.835954	0.770552	purple
BCL3	0.831566	0.558499	0.831566	0.558499	purple
TRAFD1	0.831565	0.873585	0.831565	0.873585	purple
ICMT	-0.82989	-0.71043	0.82989	0.71043	purple
PEX19	-0.829782	-0.542552	0.829782	0.542552	purple
XPNPEP1	0.829096	0.726118	0.829096	0.726118	purple
DNAJB6	0.824739	0.524937	0.824739	0.524937	purple
SMURF1	0.822875	0.575315	0.822875	0.575315	purple
TNIP2	0.821958	0.657323	0.821958	0.657323	purple
FNTB	-0.820814	-0.805172	0.820814	0.805172	purple
SMCO4	0.820433	0.701753	0.820433	0.701753	purple
SAMM50	-0.819954	-0.637054	0.819954	0.637054	purple
CDYL2	0.818553	0.573695	0.818553	0.573695	purple
NLRC5	0.818286	0.797787	0.818286	0.797787	purple
UBALD2	0.818231	0.581528	0.818231	0.581528	purple
MAPKAP1	-0.817887	-0.532323	0.817887	0.532323	purple
DHX58	0.817171	0.677633	0.817171	0.677633	purple
PTPRJ	0.815893	0.608971	0.815893	0.608971	purple
STAT4-AS1	0.815082	0.514217	0.815082	0.514217	purple
LCP2	0.811942	0.888843	0.811942	0.888843	purple
TAP1	0.811585	0.897982	0.811585	0.897982	purple
BMAL2	0.811049	0.736496	0.811049	0.736496	purple
SINHCAF	0.810058	0.593085	0.810058	0.593085	purple
PRAM1	-0.80833	-0.736164	0.80833	0.736164	purple
BLCAP	-0.805252	-0.750991	0.805252	0.750991	purple
MYO9B	-0.804188	-0.830093	0.804188	0.830093	purple
LAP3	0.803489	0.782822	0.803489	0.782822	purple
SUSD6	0.802592	0.506356	0.802592	0.506356	purple
SLC37A1	0.802111	0.888893	0.802111	0.888893	purple
RFTN1	0.802078	0.910808	0.802078	0.910808	purple
VPS9D1-AS1	0.799501	0.76124	0.799501	0.76124	purple
RASGEF1B	0.794937	0.52767	0.794937	0.52767	purple
VPS9D1	0.794048	0.780821	0.794048	0.780821	purple
ULK3	-0.791397	-0.726326	0.791397	0.726326	purple
PINK1-AS	-0.79126	-0.726275	0.79126	0.726275	purple
PLAUR	0.785971	0.622181	0.785971	0.622181	purple
LSS	0.784758	0.560271	0.784758	0.560271	purple
SLC36A1	-0.784204	-0.78937	0.784204	0.78937	purple
STAT4	0.784151	0.516526	0.784151	0.516526	purple
ACVR1B	0.779435	0.616339	0.779435	0.616339	purple
CNDP2	0.778713	0.688655	0.778713	0.688655	purple
TEX264	-0.776464	-0.549948	0.776464	0.549948	purple
GIMAP8	0.772021	0.761447	0.772021	0.761447	purple
DUS2	-0.771642	-0.864149	0.771642	0.864149	purple
NUB1	0.769991	0.767614	0.769991	0.767614	purple
TBX21	0.769463	0.801933	0.769463	0.801933	purple
MIR147B	0.764392	0.745828	0.764392	0.745828	purple
SP110	0.7643	0.919147	0.7643	0.919147	purple
ITPRIPL2	0.761824	0.648364	0.761824	0.648364	purple
C5orf58	0.758471	0.862334	0.758471	0.862334	purple
SGSM3	-0.757857	-0.589314	0.757857	0.589314	purple
CPTP	-0.75645	-0.52401	0.75645	0.52401	purple
EZH2	0.754597	0.799523	0.754597	0.799523	purple
GVINP1	0.754455	0.615518	0.754455	0.615518	purple
DGLUCY	-0.747802	-0.504169	0.747802	0.504169	purple
RASGRP1	0.746979	0.631823	0.746979	0.631823	purple
TMEM254	-0.745531	-0.850923	0.745531	0.850923	purple
MTHFD2	0.745247	0.774462	0.745247	0.774462	purple
MIR155	0.738221	0.554076	0.738221	0.554076	purple
TTLL12	-0.736362	-0.510959	0.736362	0.510959	purple
ARID5B	0.736155	0.537461	0.736155	0.537461	purple
FLJ32255	0.734489	0.896633	0.734489	0.896633	purple
STX10	-0.733663	-0.509546	0.733663	0.509546	purple
CCL7	0.729437	0.580376	0.729437	0.580376	purple
NIPSNAP1	-0.727459	-0.671169	0.727459	0.671169	purple
ARHGDIB	-0.716417	-0.539771	0.716417	0.539771	purple
C15orf48	0.71608	0.740635	0.71608	0.740635	purple
BATF2	0.714012	0.856474	0.714012	0.856474	purple
MXD4	-0.712546	-0.845126	0.712546	0.845126	purple
IRF1-AS1	0.712147	0.583001	0.712147	0.583001	purple
SLC25A25	0.701956	0.840892	0.701956	0.840892	purple
LOC112268296	0.697627	0.808728	0.697627	0.808728	purple
CLK3	0.695603	0.565297	0.695603	0.565297	purple
CHURC1-FNTB	-0.695128	-0.854351	0.695128	0.854351	purple
MIR4800	-0.694929	-0.826213	0.694929	0.826213	purple
PRKAG2-AS2	0.692386	0.539859	0.692386	0.539859	purple
LOC100419583	0.687115	0.661774	0.687115	0.661774	purple
RHBDF2	0.684593	0.653409	0.684593	0.653409	purple
PSMA5	0.683102	0.692008	0.683102	0.692008	purple
TSFM	0.675093	0.752553	0.675093	0.752553	purple
CALCOCO2	0.674557	0.676236	0.674557	0.676236	purple
ALDH9A1	-0.672183	-0.627401	0.672183	0.627401	purple
PSMA4	0.670362	0.61276	0.670362	0.61276	purple
PARP12	0.662506	0.795766	0.662506	0.795766	purple
NMI	0.661109	0.576329	0.661109	0.576329	purple
LINC02993	-0.6533	-0.763167	0.6533	0.763167	purple
DEK	0.649067	0.601727	0.649067	0.601727	purple
CCDC107	-0.648387	-0.843303	0.648387	0.843303	purple
FAM20A	0.646609	0.617361	0.646609	0.617361	purple
KPNB1	0.643828	0.50377	0.643828	0.50377	purple
APOL1	0.641733	0.835688	0.641733	0.835688	purple
CDKN1A	0.640171	0.848912	0.640171	0.848912	purple
FHOD1	-0.636195	-0.800092	0.636195	0.800092	purple
PARL	-0.602831	-0.853562	0.602831	0.853562	purple
EPOP	0.596945	0.751798	0.596945	0.751798	purple
ZDHHC13	0.585578	0.679335	0.585578	0.679335	purple
COQ2	-0.581069	-0.66267	0.581069	0.66267	purple
F3	0.580525	0.835291	0.580525	0.835291	purple
AKIRIN2	0.551182	0.694764	0.551182	0.694764	purple
SCCPDH	-0.545916	-0.705885	0.545916	0.705885	purple
