# Supplementary material for: Identifying ICAM-1 as a Therapeutic Target for Cytokine Storm in Human Macrophages Through Integrative Bioinformatics Approaches
Source: Molecules. 2026 Mar 27;31(7):1111. doi: 10.3390/molecules31071111 (PMC13075147; doi:10.3390/molecules31071111)
Supplement: Supplementary file 1 [file molecules-31-01111-s001.zip › molecules-4174001-supplementary/Supplementary Table S3 Hub genes of red modules.xlsx]

## Sheet: Supplementary Table S3 Hub gene
gene_id	MM	GS	abs_MM	abs_GS	Module
SAMD8	0.962807	0.584495	0.962807	0.584495	red
LACTB	0.962706	0.605282	0.962706	0.605282	red
NBN	0.958109	0.68117	0.958109	0.68117	red
C3orf38	0.957641	0.606831	0.957641	0.606831	red
FAS	0.957416	0.529893	0.957416	0.529893	red
RAP1B	0.951153	0.670266	0.951153	0.670266	red
RAP2C	0.946885	0.531029	0.946885	0.531029	red
SLC30A7	0.940864	0.566636	0.940864	0.566636	red
PLCG1-AS1	0.940783	0.678788	0.940783	0.678788	red
TOP1	0.939109	0.694351	0.939109	0.694351	red
SDE2	0.933558	0.646581	0.933558	0.646581	red
ELL2	0.929977	0.530647	0.929977	0.530647	red
IFIT5	0.929763	0.72266	0.929763	0.72266	red
FNDC3B	0.926344	0.554883	0.926344	0.554883	red
GTPBP4	0.925792	0.545572	0.925792	0.545572	red
CCDC50	0.925467	0.731323	0.925467	0.731323	red
SBDS	0.923787	0.506033	0.923787	0.506033	red
TDRD7	0.921909	0.587649	0.921909	0.587649	red
DAPP1	0.920773	0.655817	0.920773	0.655817	red
ARL5B	0.917878	0.591644	0.917878	0.591644	red
GTF2B	0.917811	0.552602	0.917811	0.552602	red
DDX21	0.912767	0.679998	0.912767	0.679998	red
PURB	0.910773	0.55885	0.910773	0.55885	red
RAPGEF2	0.909958	0.654169	0.909958	0.654169	red
TRIM36	0.909666	0.513081	0.909666	0.513081	red
NIBAN1	0.909222	0.728542	0.909222	0.728542	red
STK26	0.905701	0.569207	0.905701	0.569207	red
CFLAR	0.905353	0.747764	0.905353	0.747764	red
PUM3	0.905263	0.649185	0.905263	0.649185	red
LRP12	0.90522	0.62121	0.90522	0.62121	red
RHOQ	0.903814	0.719835	0.903814	0.719835	red
UGDH	0.901776	0.620816	0.901776	0.620816	red
PIGF	0.901591	0.741945	0.901591	0.741945	red
CDC42SE2	0.901114	0.67426	0.901114	0.67426	red
ZNF200	0.898992	0.646924	0.898992	0.646924	red
HIVEP2	0.895476	0.674386	0.895476	0.674386	red
GCLM	0.895074	0.524145	0.895074	0.524145	red
N4BP2L1	0.894509	0.729265	0.894509	0.729265	red
SIK3	0.893317	0.606479	0.893317	0.606479	red
CYLD	0.892916	0.743709	0.892916	0.743709	red
TRIP10	0.891308	0.642809	0.891308	0.642809	red
PCYT1A	0.890869	0.573006	0.890869	0.573006	red
CLIC4	0.888252	0.510828	0.888252	0.510828	red
CD83	0.887676	0.772934	0.887676	0.772934	red
ARF6	0.887608	0.549368	0.887608	0.549368	red
SNHG15	0.886056	0.606099	0.886056	0.606099	red
OSGIN2	0.885846	0.564701	0.885846	0.564701	red
CEMIP2	0.885378	0.630056	0.885378	0.630056	red
NIP7	0.885243	0.606024	0.885243	0.606024	red
PIP5K1A	0.885003	0.684353	0.885003	0.684353	red
MIR4657	0.884743	0.614171	0.884743	0.614171	red
CASP10	0.883886	0.673442	0.883886	0.673442	red
EAF1	0.883124	0.779202	0.883124	0.779202	red
ARL8B	0.88206	0.541247	0.88206	0.541247	red
CASP7	0.881618	0.81973	0.881618	0.81973	red
STAT5A	0.881591	0.564935	0.881591	0.564935	red
NDEL1	0.878905	0.713612	0.878905	0.713612	red
RIGI	0.878181	0.54601	0.878181	0.54601	red
PRRC2C	0.877982	0.727136	0.877982	0.727136	red
CCSER2	0.876133	0.643388	0.876133	0.643388	red
DUSP5	0.875428	0.67729	0.875428	0.67729	red
P2RX7	0.873305	0.772049	0.873305	0.772049	red
DYNC1LI1	0.870373	0.679253	0.870373	0.679253	red
IRF8	0.870168	0.691124	0.870168	0.691124	red
RIPK1	0.868006	0.634422	0.868006	0.634422	red
CCZ1	0.865833	0.513135	0.865833	0.513135	red
WTAP	0.863563	0.6047	0.863563	0.6047	red
FLCN	0.862807	0.63481	0.862807	0.63481	red
TNFAIP2	0.862302	0.651233	0.862302	0.651233	red
BCL2A1	0.861383	0.616136	0.861383	0.616136	red
SNX16	0.859166	0.559749	0.859166	0.559749	red
ZUP1	0.858883	0.532018	0.858883	0.532018	red
CSRNP2	0.857663	0.802671	0.857663	0.802671	red
COQ10B	0.856481	0.652539	0.856481	0.652539	red
ZNF277	0.854338	0.545115	0.854338	0.545115	red
LOC101927178	0.852653	0.582632	0.852653	0.582632	red
FAM177A1	0.850365	0.664359	0.850365	0.664359	red
CASP8	0.850124	0.589033	0.850124	0.589033	red
CKB	0.849876	0.549982	0.849876	0.549982	red
MAP3K8	0.848106	0.5309	0.848106	0.5309	red
DCP1A	0.847464	0.760266	0.847464	0.760266	red
TNFSF9	0.846495	0.618855	0.846495	0.618855	red
POLR3C	0.845667	0.531526	0.845667	0.531526	red
JAG1	0.845328	0.743198	0.845328	0.743198	red
REL	0.844314	0.544454	0.844314	0.544454	red
GBP3	0.842815	0.597227	0.842815	0.597227	red
BAZ1A-AS1	0.842386	0.70106	0.842386	0.70106	red
ELOVL7	0.842017	0.640893	0.842017	0.640893	red
B4GALT1	0.841871	0.551582	0.841871	0.551582	red
SDC4	0.841662	0.640896	0.841662	0.640896	red
CYLD-AS1	0.840862	0.786853	0.840862	0.786853	red
CREM	0.840653	0.585884	0.840653	0.585884	red
PTGER4	0.840289	0.593858	0.840289	0.593858	red
THAP1	0.839276	0.547659	0.839276	0.547659	red
TMEM63B	0.839126	0.734673	0.839126	0.734673	red
MCTP1	0.838427	0.530843	0.838427	0.530843	red
MIR3614	0.837897	0.646156	0.837897	0.646156	red
GPBP1	0.837752	0.576152	0.837752	0.576152	red
RCN1	0.836061	0.783587	0.836061	0.783587	red
STX12	0.835768	0.766884	0.835768	0.766884	red
RIPK2	0.835657	0.812111	0.835657	0.812111	red
CCRL2	0.83318	0.591491	0.83318	0.591491	red
CMTM6	0.833095	0.693938	0.833095	0.693938	red
PANX1	0.832659	0.675123	0.832659	0.675123	red
FHL3	-0.832277	-0.572323	0.832277	0.572323	red
ARAP2	0.832107	0.650175	0.832107	0.650175	red
MSC-AS1	0.831193	0.646983	0.831193	0.646983	red
BAZ1A	0.830884	0.798458	0.830884	0.798458	red
RNF115	0.829254	0.695094	0.829254	0.695094	red
B4GALT1-AS1	0.828126	0.522348	0.828126	0.522348	red
PLAGL1	0.827114	0.515627	0.827114	0.515627	red
STAU1	0.825686	0.579512	0.825686	0.579512	red
RAB39A	0.824871	0.551968	0.824871	0.551968	red
SLFN5	0.824515	0.538404	0.824515	0.538404	red
BAZ2A	0.821929	0.695533	0.821929	0.695533	red
DYRK3	0.819851	0.591215	0.819851	0.591215	red
RNF19A	0.819512	0.632501	0.819512	0.632501	red
TJP2	0.818937	0.601832	0.818937	0.601832	red
CFLAR-AS1	0.817188	0.809727	0.817188	0.809727	red
RAB12	0.814544	0.595043	0.814544	0.595043	red
CDK17	0.812806	0.505244	0.812806	0.505244	red
RNF213	0.810509	0.851421	0.810509	0.851421	red
STK17A	0.810076	0.523205	0.810076	0.523205	red
XRN1	0.809613	0.762614	0.809613	0.762614	red
TEX30	0.80494	0.573209	0.80494	0.573209	red
CEP170	0.804674	0.512457	0.804674	0.512457	red
SOS1	0.803084	0.537634	0.803084	0.537634	red
PDSS1	0.800694	0.677052	0.800694	0.677052	red
TICAM2-AS1	0.798664	0.615575	0.798664	0.615575	red
LOC107984219	0.798255	0.577984	0.798255	0.577984	red
KIF5B	0.797986	0.52717	0.797986	0.52717	red
JAK2	0.79525	0.773354	0.79525	0.773354	red
CCL5	0.793036	0.677666	0.793036	0.677666	red
LOC107986599	0.792473	0.744619	0.792473	0.744619	red
LOC107986696	0.792188	0.501568	0.792188	0.501568	red
PTPN12	0.791945	0.506535	0.791945	0.506535	red
RASSF5	0.789996	0.677492	0.789996	0.677492	red
LOC112268267	0.789337	0.804946	0.789337	0.804946	red
HELZ2	0.78765	0.724028	0.78765	0.724028	red
IFIH1	0.78736	0.769876	0.78736	0.769876	red
ISOC1	0.785427	0.732326	0.785427	0.732326	red
PALM2AKAP2	0.784721	0.727728	0.784721	0.727728	red
BPGM	0.784521	0.706712	0.784521	0.706712	red
B4GALT4	0.783893	0.527144	0.783893	0.527144	red
GBP2	0.782818	0.8671	0.782818	0.8671	red
UBE2D3	0.778539	0.522973	0.778539	0.522973	red
PARP14	0.776597	0.801666	0.776597	0.801666	red
MIR10392	0.775249	0.635579	0.775249	0.635579	red
PIM2	0.774446	0.615054	0.774446	0.615054	red
APOL2	0.77409	0.914426	0.77409	0.914426	red
KLF16	-0.769616	-0.616512	0.769616	0.616512	red
RAB29	0.76671	0.65056	0.76671	0.65056	red
STK40	0.763979	0.524128	0.763979	0.524128	red
TBC1D22B	0.757589	0.830228	0.757589	0.830228	red
FAM3A	-0.756742	-0.580278	0.756742	0.580278	red
RNF213-AS1	0.755205	0.828541	0.755205	0.828541	red
PFKFB3	0.753532	0.525839	0.753532	0.525839	red
LOC100289511	0.752806	0.545439	0.752806	0.545439	red
APOL6	0.752695	0.888429	0.752695	0.888429	red
BIRC3	0.752634	0.574326	0.752634	0.574326	red
TRIM25	0.751044	0.717768	0.751044	0.717768	red
PDXK	-0.750485	-0.551037	0.750485	0.551037	red
ABALON	0.750338	0.521973	0.750338	0.521973	red
ABI1	0.750337	0.525908	0.750337	0.525908	red
NDST2	0.747238	0.53208	0.747238	0.53208	red
PPP1R15B	0.744025	0.678073	0.744025	0.678073	red
HSPA1A	0.742139	0.521242	0.742139	0.521242	red
LOC102723704	0.73999	0.601268	0.73999	0.601268	red
BCL2L1	0.739492	0.536321	0.739492	0.536321	red
RELA	0.739198	0.767977	0.739198	0.767977	red
TNFRSF9	0.736355	0.613884	0.736355	0.613884	red
RYBP	0.734486	0.567625	0.734486	0.567625	red
MIR155HG	0.734347	0.784192	0.734347	0.784192	red
SRGAP2C	0.734194	0.651445	0.734194	0.651445	red
ELF4	0.73136	0.900961	0.73136	0.900961	red
CMTM7	-0.729976	-0.513473	0.729976	0.513473	red
PARP9	0.727106	0.886865	0.727106	0.886865	red
LOC107986694	0.72638	0.560234	0.72638	0.560234	red
EARS2	-0.725491	-0.604628	0.725491	0.604628	red
IFIT2	0.724599	0.728726	0.724599	0.728726	red
EHD1	0.722393	0.677897	0.722393	0.677897	red
ZNFX1	0.72234	0.806789	0.72234	0.806789	red
MOB3B	0.71924	0.877883	0.71924	0.877883	red
RNF187	-0.718301	-0.705212	0.718301	0.705212	red
FLVCR2-AS1	0.715784	0.703241	0.715784	0.703241	red
TRIB1	0.713531	0.543124	0.713531	0.543124	red
FLVCR2	0.71333	0.663567	0.71333	0.663567	red
TMEM217	0.713199	0.853322	0.713199	0.853322	red
LHFPL6	0.712162	0.564608	0.712162	0.564608	red
KPNA2	0.707363	0.677134	0.707363	0.677134	red
TRAF1	0.706267	0.764591	0.706267	0.764591	red
PVR	0.705316	0.693585	0.705316	0.693585	red
PTPN1	0.703771	0.75474	0.703771	0.75474	red
PHLDA2	0.700961	0.609201	0.700961	0.609201	red
SRP54	0.69473	0.500916	0.69473	0.500916	red
SCARF1	0.693464	0.817119	0.693464	0.817119	red
ABL2	0.69244	0.532584	0.69244	0.532584	red
FLT1	0.689805	0.705732	0.689805	0.705732	red
MSC	0.68904	0.654677	0.68904	0.654677	red
LOC105376714	0.687135	0.612262	0.687135	0.612262	red
PRKD3	0.687054	0.710627	0.687054	0.710627	red
RSAD2	0.686238	0.683252	0.686238	0.683252	red
SERPINB1	0.686065	0.695498	0.686065	0.695498	red
IFI16	0.675625	0.639569	0.675625	0.639569	red
CYTOR	0.674826	0.647721	0.674826	0.647721	red
KNSTRN	-0.673911	-0.814028	0.673911	0.814028	red
SAMD9L	0.673043	0.69386	0.673043	0.69386	red
PLEK	0.671531	0.722768	0.671531	0.722768	red
FEM1C	0.670646	0.552939	0.670646	0.552939	red
CCL4L2	0.669886	0.591191	0.669886	0.591191	red
MACF1	0.669439	0.874871	0.669439	0.874871	red
PLGRKT	0.668466	0.76631	0.668466	0.76631	red
SLC11A2	0.666445	0.536839	0.666445	0.536839	red
BIN1	-0.664929	-0.691079	0.664929	0.691079	red
ACSL1	0.664114	0.638112	0.664114	0.638112	red
PDRG1	0.652314	0.639033	0.652314	0.639033	red
ICAM4	0.651796	0.657514	0.651796	0.657514	red
BLVRA	0.651593	0.701555	0.651593	0.701555	red
VASP	0.640744	0.730291	0.640744	0.730291	red
MCM6	-0.637477	-0.762476	0.637477	0.762476	red
ADGRE5	0.630304	0.79554	0.630304	0.79554	red
TIFA	0.621161	0.809928	0.621161	0.809928	red
ENDOD1	0.614036	0.690066	0.614036	0.690066	red
KIAA0040	0.604527	0.870383	0.604527	0.870383	red
CHI3L2	0.598834	0.65369	0.598834	0.65369	red
MAPKAPK2	0.593063	0.641795	0.593063	0.641795	red
PML	0.586491	0.88119	0.586491	0.88119	red
SRF	0.569857	0.59626	0.569857	0.59626	red
ICAM1	0.56149	0.859714	0.56149	0.859714	red
