# Supplementary material for: Identifying ICAM-1 as a Therapeutic Target for Cytokine Storm in Human Macrophages Through Integrative Bioinformatics Approaches
Source: Molecules. 2026 Mar 27;31(7):1111. doi: 10.3390/molecules31071111 (PMC13075147; doi:10.3390/molecules31071111)
Supplement: Supplementary file 1 [file molecules-31-01111-s001.zip › molecules-4174001-supplementary/Supplementary Table S4.xlsx]

## Sheet: Up DEGs
Symbol	padj	log2FoldChange	Description
SLC7A2	2.32e-09	6.922	solute carrier family 7 member 2
LINC03025	1.41e-09	6.783	long intergenic non-protein coding RNA 3025
PLAT	2.69e-12	6.768	plasminogen activator, tissue type
ACOD1	4.03e-11	6.508	aconitate decarboxylase 1
XIRP1	3.87e-18	6.328	xin actin binding repeat containing 1
CXCL11	1.73e-07	6.293	C-X-C motif chemokine ligand 11
IL27	1.65e-16	6.226	interleukin 27
AKAP12	1.01e-14	5.554	A-kinase anchoring protein 12
CXCL9	4.45e-21	5.536	C-X-C motif chemokine ligand 9
UBD	7.75e-08	5.428	ubiquitin D
IL23A	1.09e-10	5.166	interleukin 23 subunit alpha
IL31RA	2.37e-12	4.803	interleukin 31 receptor A
PTGS2	1.58e-11	4.716	prostaglandin-endoperoxide synthase 2
SLAMF1	5.78e-16	4.708	signaling lymphocytic activation molecule family member 1
BOC	9.18e-13	4.598	BOC cell adhesion associated, oncogene regulated
LINC01961	5.87e-12	4.554	long intergenic non-protein coding RNA 1961
CALHM6	5.61e-08	4.361	calcium homeostasis modulator family member 6
TEAD4	6.23e-26	4.26	TEA domain transcription factor 4
LOC105375914	1.83e-11	4.194	uncharacterized LOC105375914
GBP5	1.96e-12	4.182	guanylate binding protein 5
FAM107A	2.75e-09	4.17	family with sequence similarity 107 member A
LINC01388	4.45e-21	4.162	long intergenic non-protein coding RNA 1388
ANKRD33B	4.6e-07	4.062	ankyrin repeat domain 33B
GBP1P1	4.01e-07	4.047	guanylate binding protein 1 pseudogene 1
ETV7	5.69e-12	4.023	ETS variant transcription factor 7
LAMP3	2.23e-08	3.99	lysosomal associated membrane protein 3
LOC105375913	4.74e-10	3.878	uncharacterized LOC105375913
CCL15	7.19e-08	3.877	C-C motif chemokine ligand 15
CCL15-CCL14	6.05e-08	3.87	CCL15-CCL14 readthrough (NMD candidate)
GBP1	5.68e-13	3.864	guanylate binding protein 1
SOCS1	3.02e-21	3.815	suppressor of cytokine signaling 1
APOL4	1.01e-07	3.74	apolipoprotein L4
CITED4	1.37e-09	3.675	Cbp/p300 interacting transactivator with Glu/Asp rich carboxy-terminal domain 4
GBP4	1.95e-12	3.627	guanylate binding protein 4
HSD11B1-AS1	3.22e-11	3.477	HSD11B1 antisense RNA 1
HCAR2	9.19e-10	3.403	hydroxycarboxylic acid receptor 2
HCAR3	5.53e-12	3.347	hydroxycarboxylic acid receptor 3
CD274	1.2e-13	3.301	CD274 molecule
LINC02015	2.97e-09	3.272	long intergenic non-protein coding RNA 2015
HIVEP2-DT	1.32e-07	3.255	HIVEP2 divergent transcript
IL7	1.31e-09	3.243	interleukin 7
NTN1	1.56e-12	3.241	netrin 1
CCL5	2.36e-08	3.209	C-C motif chemokine ligand 5
CAMK1G	1.2e-08	3.208	calcium/calmodulin dependent protein kinase IG
CKB	1.09e-06	3.178	creatine kinase B
LINC00158	7.38e-07	3.175	long intergenic non-protein coding RNA 158
CHST3	2.91e-08	3.16	carbohydrate sulfotransferase 3
NKX3-1	8.34e-08	3.112	NK3 homeobox 1
IL15RA	1.3e-07	3.065	interleukin 15 receptor subunit alpha
NEURL3	2.56e-09	3.051	neuralized E3 ubiquitin protein ligase 3
LOC107984200	3.07e-07	2.983	uncharacterized LOC107984200
SERPINB9	4.19e-08	2.97	serpin family B member 9
CYP27B1	6.2e-10	2.937	cytochrome P450 family 27 subfamily B member 1
FST	4.62e-08	2.916	follistatin
ZC3H12A	3.8e-07	2.866	zinc finger CCCH-type containing 12A
ELOVL7	2.59e-11	2.859	ELOVL fatty acid elongase 7
BATF2	4.57e-09	2.817	basic leucine zipper ATF-like transcription factor 2
LIMK2	2.03e-12	2.804	LIM domain kinase 2
FAM241A	2.86e-12	2.774	family with sequence similarity 241 member A
ICAM1	2.87e-09	2.774	intercellular adhesion molecule 1
TBX21	2.59e-08	2.753	T-box transcription factor 21
CD40	1.97e-14	2.688	CD40 molecule
IRF1	3.31e-10	2.672	interferon regulatory factor 1
CHI3L2	5.13e-12	2.665	chitinase 3 like 2
TNFSF10	3.58e-07	2.588	TNF superfamily member 10
TIFA	1.01e-21	2.556	TRAF interacting protein with forkhead associated domain
NFIX	2.97e-09	2.555	nuclear factor I X
SERPINB9-AS1	3.34e-08	2.555	SERPINB9 antisense RNA 1
SCARF1	1.5e-14	2.542	scavenger receptor class F member 1
ARL5B	1.13e-07	2.468	ADP ribosylation factor like GTPase 5B
RNF19B	2.46e-08	2.453	ring finger protein 19B
IRF8	1.17e-09	2.41	interferon regulatory factor 8
APOL1	3.76e-13	2.405	apolipoprotein L1
RAPGEF2	3.33e-09	2.377	Rap guanine nucleotide exchange factor 2
LOC100128059	1.28e-08	2.328	uncharacterized LOC100128059
TRIP10	7.75e-08	2.328	thyroid hormone receptor interactor 10
STAMBPL1	9.63e-07	2.322	STAM binding protein like 1
F3	1.54e-14	2.319	coagulation factor III, tissue factor
SLAMF7	5.1e-42	2.251	SLAM family member 7
TAP1	1.54e-14	2.243	transporter 1, ATP binding cassette subfamily B member
DUSP5	6.97e-10	2.23	dual specificity phosphatase 5
RIPK2-DT	1.2e-09	2.219	RIPK2 divergent transcript
HIVEP2	2.61e-09	2.214	HIVEP zinc finger 2
GBP2	5.28e-18	2.203	guanylate binding protein 2
LOC107987244	1.56e-07	2.197	uncharacterized LOC107987244
JAG1	2.94e-08	2.194	jagged canonical Notch ligand 1
NEMP1	2.31e-15	2.185	nuclear envelope integral membrane protein 1
GK	7.27e-09	2.159	glycerol kinase
MIR155HG	2.97e-09	2.142	MIR155 host gene
LOC112268267	6.7e-15	2.141	uncharacterized LOC112268267
EML4-AS1	1.14e-06	2.122	EML4 antisense RNA 1
KDM6B	2.94e-08	2.121	lysine demethylase 6B
PPA1	9.42e-11	2.108	inorganic pyrophosphatase 1
PSMB8-AS1	4.2e-09	2.071	PSMB8 antisense RNA 1 (head to head)
HELZ2	4.83e-08	2.052	helicase with zinc finger 2
RIPK2	3.99e-23	2.016	receptor interacting serine/threonine kinase 2
APOL2	2.74e-31	2.012	apolipoprotein L2
MUC1	3.6e-09	2.001	mucin 1, cell surface associated
JAK2	2.97e-09	1.984	Janus kinase 2
TMEM217	1.75e-11	1.977	transmembrane protein 217
P2RX7	4.18e-13	1.921	purinergic receptor P2X 7
PLSCR1	2.3e-07	1.921	phospholipid scramblase 1
NUB1	1.75e-13	1.887	negative regulator of ubiquitin like proteins 1
TRAFD1	1.21e-12	1.865	TRAF-type zinc finger domain containing 1
TXN	4.96e-08	1.838	thioredoxin
SMIM35	7.04e-09	1.829	small integral membrane protein 35
IL10RA	1.89e-10	1.826	interleukin 10 receptor subunit alpha
SBNO2	2.09e-10	1.82	strawberry notch homolog 2
WARS1	9.57e-12	1.812	tryptophanyl-tRNA synthetase 1
BAZ1A	2.37e-12	1.809	bromodomain adjacent to zinc finger domain 1A
RELA	7.7e-09	1.805	RELA proto-oncogene, NF-kB subunit
CDKN1A	1.41e-21	1.804	cyclin dependent kinase inhibitor 1A
PARP14	2e-08	1.795	poly(ADP-ribose) polymerase family member 14
STX11	2.74e-08	1.79	syntaxin 11
CASZ1	6.34e-12	1.765	castor zinc finger 1
APOL6	7e-11	1.765	apolipoprotein L6
CYLD-AS1	2.92e-08	1.765	CYLD antisense RNA 1
PPP1R15B	9.63e-10	1.747	protein phosphatase 1 regulatory subunit 15B
EPB41L5	6.21e-07	1.747	erythrocyte membrane protein band 4.1 like 5
C17orf58	4.5e-07	1.728	chromosome 17 open reading frame 58
KIAA0040	2.26e-16	1.727	KIAA0040
PML	6.7e-13	1.72	PML nuclear body scaffold
PALM2AKAP2	6.81e-08	1.713	PALM2 and AKAP2 fusion
CFLAR-AS1	1.94e-13	1.689	CFLAR antisense RNA 1
CASP7	1.24e-12	1.687	caspase 7
NBN	1.04e-07	1.687	nibrin
LOC105376411	4.48e-07	1.678	uncharacterized LOC105376411
RNF213-AS1	8.36e-10	1.674	RNF213 antisense RNA 1
N4BP2L1	8.37e-08	1.672	NEDD4 binding protein 2 like 1
LINC01215	2.01e-08	1.66	long intergenic non-protein coding RNA 1215
CD83	1.38e-11	1.658	CD83 molecule
VPS9D1	1.98e-08	1.657	VPS9 domain containing 1
VPS9D1-AS1	2.34e-08	1.63	VPS9D1 antisense RNA 1
EZH2	4.38e-09	1.627	enhancer of zeste 2 polycomb repressive complex 2 subunit
SDC4	7.09e-07	1.621	syndecan 4
XRN1	1.4e-09	1.614	5'-3' exoribonuclease 1
PIM1	6.36e-13	1.606	Pim-1 proto-oncogene, serine/threonine kinase
RNF213	1.62e-14	1.599	ring finger protein 213
H2BP2	4.73e-08	1.599	H2B histone pseudogene 2
FLJ32255	1.59e-18	1.59	uncharacterized LOC643977
LAP3	2.82e-09	1.58	leucine aminopeptidase 3
MOB3B	5.86e-14	1.574	MOB kinase activator 3B
PTPN2	1.18e-07	1.555	protein tyrosine phosphatase non-receptor type 2
LINC02773	1.97e-08	1.547	long intergenic non-protein coding RNA 2773
ADGRE5	2.97e-09	1.546	adhesion G protein-coupled receptor E5
IFIT5	6.53e-08	1.544	interferon induced protein with tetratricopeptide repeats 5
SP110	1.59e-21	1.543	SP110 nuclear body protein
PLCG1-AS1	4.96e-08	1.543	PLCG1 antisense RNA 1
ITPRIPL2	1.71e-07	1.54	ITPRIP like 2
CASP4	1.29e-07	1.537	caspase 4
TOP1	4.57e-09	1.523	DNA topoisomerase I
RFTN1	8.68e-12	1.522	raftlin, lipid raft linker 1
GIMAP8	6.94e-07	1.519	GTPase, IMAP family member 8
SAMD9L	7.81e-07	1.517	sterile alpha motif domain containing 9 like
H2BC18	1.31e-07	1.502	H2B clustered histone 18
IFIT3	6.05e-08	1.501	interferon induced protein with tetratricopeptide repeats 3
CNTLN	2.25e-09	1.485	centlein
NLRC5	2.37e-07	1.465	NLR family CARD domain containing 5
PRPF3	1.04e-07	1.463	pre-mRNA processing factor 3
USP6NL	1.17e-09	1.455	USP6 N-terminal like
NECTIN2	8.36e-08	1.45	nectin cell adhesion molecule 2
RCN1	2.05e-08	1.447	reticulocalbin 1
PTPN1	1.05e-06	1.443	protein tyrosine phosphatase non-receptor type 1
STAT3	6.36e-13	1.432	signal transducer and activator of transcription 3
ELF4	1.48e-20	1.423	E74 like ETS transcription factor 4
MAFF	5.4e-07	1.414	MAF bZIP transcription factor F
PARP9	1.97e-14	1.386	poly(ADP-ribose) polymerase family member 9
EAF1	5.54e-13	1.383	ELL associated factor 1
NIBAN1	9.59e-10	1.371	niban apoptosis regulator 1
TMEM63B	1.39e-07	1.367	transmembrane protein 63B
POLR3D	7.4e-08	1.345	RNA polymerase III subunit D
C5orf58	1.31e-10	1.338	chromosome 5 open reading frame 58
LCP2	2.78e-12	1.328	lymphocyte cytosolic protein 2
BPGM	6.14e-08	1.326	bisphosphoglycerate mutase
LOC107986599	3.04e-07	1.317	uncharacterized LOC107986599
CSRNP2	4.12e-16	1.312	cysteine and serine rich nuclear protein 2
SLC37A1	8.31e-17	1.309	solute carrier family 37 member 1
IFIH1	6.46e-11	1.277	interferon induced with helicase C domain 1
LITAF	2.49e-08	1.271	lipopolysaccharide induced TNF factor
MACF1	9.45e-26	1.257	microtubule actin crosslinking factor 1
CFLAR	1.05e-10	1.252	CASP8 and FADD like apoptosis regulator
SLC25A25	2.46e-08	1.251	solute carrier family 25 member 25
MTHFD2	2.01e-08	1.237	methylenetetrahydrofolate dehydrogenase (NADP+ dependent) 2, methenyltetrahydrofolate cyclohydrolase
STOM	1.37e-07	1.232	stomatin
DCP1A	6.64e-10	1.22	decapping mRNA 1A
ZNFX1	1.77e-07	1.181	zinc finger NFX1-type containing 1
PLGRKT	9.19e-10	1.174	plasminogen receptor with a C-terminal lysine
PPP3CC	8.4e-08	1.157	protein phosphatase 3 catalytic subunit gamma
PIGF	4.29e-09	1.154	phosphatidylinositol glycan anchor biosynthesis class F
MIR147B	8.38e-07	1.15	microRNA 147b
RHOQ	2.94e-08	1.138	ras homolog family member Q
NUDCD1	7.25e-07	1.134	NudC domain containing 1
C15orf48	7.09e-07	1.133	chromosome 15 open reading frame 48
CYLD	1.48e-08	1.112	CYLD lysine 63 deubiquitinase
STX12	5.4e-08	1.086	syntaxin 12
DTX3L	6.82e-08	1.074	deltex E3 ubiquitin ligase 3L
CCDC50	2.83e-09	1.063	coiled-coil domain containing 50
ATG3	5.13e-08	1.062	autophagy related 3
ZC3H3	5.34e-08	1.061	zinc finger CCCH-type containing 3
SLC41A2	1.03e-06	1.042	solute carrier family 41 member 2
CMTM6	3.09e-07	1.036	CKLF like MARVEL transmembrane domain containing 6
PRKD3	2.23e-08	1.015	protein kinase D3
GAS8	9.23e-07	1.007	growth arrest specific 8

## Sheet: Down DEGs
Symbol	padj	log2FoldChange	Description
APPL2	5.85e-07	-1.047	adaptor protein, phosphotyrosine interacting with PH domain and leucine zipper 2
RIN1	4.6e-07	-1.057	Ras and Rab interactor 1
PELI3	7.1e-07	-1.086	pellino E3 ubiquitin protein ligase family member 3
GPAM	6.94e-07	-1.111	glycerol-3-phosphate acyltransferase, mitochondrial
KCTD7	7.31e-10	-1.127	potassium channel tetramerization domain containing 7
FLI1	3.35e-08	-1.128	Fli-1 proto-oncogene, ETS transcription factor
CKAP2	6.68e-07	-1.203	cytoskeleton associated protein 2
COQ8A	2.03e-12	-1.261	coenzyme Q8A
NCK1-DT	2.25e-09	-1.304	NCK1 divergent transcript
ASB13	1.48e-07	-1.31	ankyrin repeat and SOCS box containing 13
ABHD6	1.3e-12	-1.311	abhydrolase domain containing 6, acylglycerol lipase
ZCCHC24	1.98e-07	-1.599	zinc finger CCHC-type containing 24
RAB3D	3.57e-08	-1.607	RAB3D, member RAS oncogene family
LINC00900	2.51e-08	-1.637	long intergenic non-protein coding RNA 900
ZBED3	5e-09	-1.691	zinc finger BED-type containing 3
WDR91	2.16e-33	-1.871	WD repeat domain 91
TMEM86A	1.58e-07	-1.901	transmembrane protein 86A
TRERF1	1.09e-10	-1.972	transcriptional regulating factor 1
XYLT1	1.58e-07	-2.009	xylosyltransferase 1
NLRP12	1.06e-06	-2.256	NLR family pyrin domain containing 12
MAML3	1.15e-13	-2.367	mastermind like transcriptional coactivator 3
LINC02975	5.11e-09	-2.625	long intergenic non-protein coding RNA 2975
NHSL2	5.83e-14	-2.959	NHS like 2
TLR5	8.36e-10	-3.017	toll like receptor 5
