# Supplementary material for: Identifying ICAM-1 as a Therapeutic Target for Cytokine Storm in Human Macrophages Through Integrative Bioinformatics Approaches
Source: Molecules. 2026 Mar 27;31(7):1111. doi: 10.3390/molecules31071111 (PMC13075147; doi:10.3390/molecules31071111)
Supplement: Supplementary file 1 [file molecules-31-01111-s001.zip › molecules-4174001-supplementary/Supplementary Table S5.xlsx]

## Sheet: Supplementary Table S5
Top 20 in network genemania-interactions.txt ranked by MCC method
Name	Score
IRF1	8
IFI35	7
ICAM1	6
STAT1	6
APOL3	6
TRIM21	5
GBP1	4
TRIM22	4
TAP1	4
NMI	4
APOL1	4
PTPN1	4
CXCL10	4
WARS1	4
TNFSF10	4
IL15RA	4
ISG15	4
IDO1	4
ELF4	3
GBP2	3
