# Supplementary material for: Identifying ICAM-1 as a Therapeutic Target for Cytokine Storm in Human Macrophages Through Integrative Bioinformatics Approaches
Source: Molecules. 2026 Mar 27;31(7):1111. doi: 10.3390/molecules31071111 (PMC13075147; doi:10.3390/molecules31071111)
Supplement: Supplementary file 1 [file molecules-31-01111-s001.zip › molecules-4174001-supplementary/Supplementary Table S6.xlsx]

## Sheet: Sheet1
Rank	score	Perturbation	Perturbation LIFE URL	Perturbation PubChem URL	Perturbation DrugBank URL	Cell-line	Dose	Time	Signature URL
1	0.0923	KIN001-043	http://life.ccs.miami.edu/life/summary?mode=SmallMolecule&source=BROAD&input=BRD-K44100512	None	None	HME1	10um	3h	https://maayanlab.cloud/L1000CDS2/meta?sig_id=LJP006_HME1_3H:BRD-K44100512:10
2	0.0846	linifanib	http://life.ccs.miami.edu/life/summary?mode=SmallMolecule&source=BROAD&input=BRD-K99749624	http://pubchem.ncbi.nlm.nih.gov/summary/summary.cgi?cid=11485656	None	HME1	10um	3h	https://maayanlab.cloud/L1000CDS2/meta?sig_id=LJP006_HME1_3H:BRD-K99749624:10
3	0.0846	dasatinib	http://life.ccs.miami.edu/life/summary?mode=SmallMolecule&source=BROAD&input=BRD-K49328571	http://pubchem.ncbi.nlm.nih.gov/summary/summary.cgi?cid=3062316	http://www.drugbank.ca/drugs/DB01254	HME1	3.33um	3h	https://maayanlab.cloud/L1000CDS2/meta?sig_id=LJP006_HME1_3H:BRD-K49328571:3.33
4	0.0846	CGP-60474	http://life.ccs.miami.edu/life/summary?mode=SmallMolecule&source=BROAD&input=BRD-K79090631	http://pubchem.ncbi.nlm.nih.gov/summary/summary.cgi?cid=644215	None	HME1	0.12um	3h	https://maayanlab.cloud/L1000CDS2/meta?sig_id=LJP006_HME1_3H:BRD-K79090631:0.12
5	0.0769	BRD-A68891053	http://life.ccs.miami.edu/life/summary?mode=SmallMolecule&source=BROAD&input=BRD-A68891053	http://pubchem.ncbi.nlm.nih.gov/summary/summary.cgi?cid=5353454	None	SKB	10.0um	24.0h	https://maayanlab.cloud/L1000CDS2/meta?sig_id=CPC017_SKB_24H:BRD-A68891053:10.0
6	0.0769	AZD-7762	http://life.ccs.miami.edu/life/summary?mode=SmallMolecule&source=BROAD&input=BRD-K46056750	http://pubchem.ncbi.nlm.nih.gov/summary/summary.cgi?cid=67077825	None	HME1	3.33um	3h	https://maayanlab.cloud/L1000CDS2/meta?sig_id=LJP006_HME1_3H:BRD-K46056750:3.33
7	0.0769	CGP-60474	http://life.ccs.miami.edu/life/summary?mode=SmallMolecule&source=BROAD&input=BRD-K79090631	http://pubchem.ncbi.nlm.nih.gov/summary/summary.cgi?cid=644215	None	HME1	0.04um	3h	https://maayanlab.cloud/L1000CDS2/meta?sig_id=LJP006_HME1_3H:BRD-K79090631:0.04
8	0.0769	(+)-JQ1	http://life.ccs.miami.edu/life/summary?mode=SmallMolecule&source=BROAD&input=BRD-K54606188	None	None	HA1E	3.33um	24h	https://maayanlab.cloud/L1000CDS2/meta?sig_id=LJP008_HA1E_24H:BRD-K54606188:3.33
9	0.0692	vorinostat	http://life.ccs.miami.edu/life/summary?mode=SmallMolecule&source=BROAD&input=BRD-K81418486	http://pubchem.ncbi.nlm.nih.gov/summary/summary.cgi?cid=5311	http://www.drugbank.ca/drugs/DB02546	SKB	10.0um	24.0h	https://maayanlab.cloud/L1000CDS2/meta?sig_id=CPC013_SKB_24H:BRD-K81418486:10.0
10	0.0692	BRD-A44133049	http://life.ccs.miami.edu/life/summary?mode=SmallMolecule&source=BROAD&input=BRD-A44133049	http://pubchem.ncbi.nlm.nih.gov/summary/summary.cgi?cid=115000	None	SKB	10.0um	24.0h	https://maayanlab.cloud/L1000CDS2/meta?sig_id=CPC017_SKB_24H:BRD-A44133049:10.0
11	0.0692	BRD-A74269027	http://life.ccs.miami.edu/life/summary?mode=SmallMolecule&source=BROAD&input=BRD-A74269027	http://pubchem.ncbi.nlm.nih.gov/summary/summary.cgi?cid=11368	None	SKB	10.0um	24.0h	https://maayanlab.cloud/L1000CDS2/meta?sig_id=CPC017_SKB_24H:BRD-A74269027:10.0
12	0.0692	BRD-A81177136	http://life.ccs.miami.edu/life/summary?mode=SmallMolecule&source=BROAD&input=BRD-A81177136	http://pubchem.ncbi.nlm.nih.gov/summary/summary.cgi?cid=3838	None	SKB	10.0um	24.0h	https://maayanlab.cloud/L1000CDS2/meta?sig_id=CPC017_SKB_24H:BRD-A81177136:10.0
13	0.0692	BI-2536	http://life.ccs.miami.edu/life/summary?mode=SmallMolecule&source=BROAD&input=BRD-K64890080	http://pubchem.ncbi.nlm.nih.gov/summary/summary.cgi?cid=11364421	None	HA1E	1.11um	24h	https://maayanlab.cloud/L1000CDS2/meta?sig_id=LJP006_HA1E_24H:BRD-K64890080:1.11
14	0.0692	dasatinib	http://life.ccs.miami.edu/life/summary?mode=SmallMolecule&source=BROAD&input=BRD-K49328571	http://pubchem.ncbi.nlm.nih.gov/summary/summary.cgi?cid=3062316	http://www.drugbank.ca/drugs/DB01254	HME1	0.12um	3h	https://maayanlab.cloud/L1000CDS2/meta?sig_id=LJP006_HME1_3H:BRD-K49328571:0.12
15	0.0692	canertinib	http://life.ccs.miami.edu/life/summary?mode=SmallMolecule&source=BROAD&input=BRD-K50168500	http://pubchem.ncbi.nlm.nih.gov/summary/summary.cgi?cid=156414	None	HME1	10um	3h	https://maayanlab.cloud/L1000CDS2/meta?sig_id=LJP006_HME1_3H:BRD-K50168500:10
16	0.0692	AZD-7762	http://life.ccs.miami.edu/life/summary?mode=SmallMolecule&source=BROAD&input=BRD-K46056750	http://pubchem.ncbi.nlm.nih.gov/summary/summary.cgi?cid=67077825	None	HME1	10um	3h	https://maayanlab.cloud/L1000CDS2/meta?sig_id=LJP006_HME1_3H:BRD-K46056750:10
17	0.0692	CGP-60474	http://life.ccs.miami.edu/life/summary?mode=SmallMolecule&source=BROAD&input=BRD-K79090631	http://pubchem.ncbi.nlm.nih.gov/summary/summary.cgi?cid=644215	None	HME1	10um	3h	https://maayanlab.cloud/L1000CDS2/meta?sig_id=LJP006_HME1_3H:BRD-K79090631:10
18	0.0692	AZD-5438	http://life.ccs.miami.edu/life/summary?mode=SmallMolecule&source=BROAD&input=BRD-K72414522	http://pubchem.ncbi.nlm.nih.gov/summary/summary.cgi?cid=16747683	None	HME1	3.33um	3h	https://maayanlab.cloud/L1000CDS2/meta?sig_id=LJP006_HME1_3H:BRD-K72414522:3.33
19	0.0692	PFI-1	http://life.ccs.miami.edu/life/summary?mode=SmallMolecule&source=BROAD&input=BRD-K13094524	None	None	HA1E	10um	24h	https://maayanlab.cloud/L1000CDS2/meta?sig_id=LJP008_HA1E_24H:BRD-K13094524:10
20	0.0692	I-BET151	http://life.ccs.miami.edu/life/summary?mode=SmallMolecule&source=BROAD&input=BRD-K36363294	None	None	HA1E	10um	24h	https://maayanlab.cloud/L1000CDS2/meta?sig_id=LJP008_HA1E_24H:BRD-K36363294:10
21	0.0615	AG-879	http://life.ccs.miami.edu/life/summary?mode=SmallMolecule&source=BROAD&input=BRD-K59469039	http://pubchem.ncbi.nlm.nih.gov/summary/summary.cgi?cid=5353385	None	HCC515	10.0um	24.0h	https://maayanlab.cloud/L1000CDS2/meta?sig_id=CPC001_HCC515_24H:BRD-K59469039:10.0
22	0.0615	BRD-K81473043	http://life.ccs.miami.edu/life/summary?mode=SmallMolecule&source=BROAD&input=BRD-K81473043	http://pubchem.ncbi.nlm.nih.gov/summary/summary.cgi?cid=44634694	None	AGS	0.35um	6.0h	https://maayanlab.cloud/L1000CDS2/meta?sig_id=CPC006_AGS_6H:BRD-K81473043:0.35
23	0.0615	HDAC6 inhibitor ISOX	http://life.ccs.miami.edu/life/summary?mode=SmallMolecule&source=BROAD&input=BRD-K69840642	http://pubchem.ncbi.nlm.nih.gov/summary/summary.cgi?cid=24951314	None	HCC515	10.0um	24.0h	https://maayanlab.cloud/L1000CDS2/meta?sig_id=CPC006_HCC515_24H:BRD-K69840642:10.0
24	0.0615	GANT 58	http://life.ccs.miami.edu/life/summary?mode=SmallMolecule&source=BROAD&input=BRD-K64451768	http://pubchem.ncbi.nlm.nih.gov/summary/summary.cgi?cid=253078	None	NCIH508	10.0um	6.0h	https://maayanlab.cloud/L1000CDS2/meta?sig_id=CPC006_NCIH508_6H:BRD-K64451768:10.0
25	0.0615	vorinostat	http://life.ccs.miami.edu/life/summary?mode=SmallMolecule&source=BROAD&input=BRD-K81418486	http://pubchem.ncbi.nlm.nih.gov/summary/summary.cgi?cid=5311	http://www.drugbank.ca/drugs/DB02546	ASC	10.0um	24.0h	https://maayanlab.cloud/L1000CDS2/meta?sig_id=CPC012_ASC_24H:BRD-K81418486:10.0
26	0.0615	BRD-K76274772	http://life.ccs.miami.edu/life/summary?mode=SmallMolecule&source=BROAD&input=BRD-K76274772	http://pubchem.ncbi.nlm.nih.gov/summary/summary.cgi?cid=124735	None	SKB	10.0um	24.0h	https://maayanlab.cloud/L1000CDS2/meta?sig_id=CPC017_SKB_24H:BRD-K76274772:10.0
27	0.0615	trichostatin A	http://life.ccs.miami.edu/life/summary?mode=SmallMolecule&source=BROAD&input=BRD-A19037878	http://pubchem.ncbi.nlm.nih.gov/summary/summary.cgi?cid=6376322	None	A549	10.0um	6.0h	https://maayanlab.cloud/L1000CDS2/meta?sig_id=CPC018_A549_6H:BRD-A19037878:10.0
28	0.0615	KIN001-265	http://life.ccs.miami.edu/life/summary?mode=SmallMolecule&source=BROAD&input=BRD-K79259477	None	None	HEPG2	0.04um	24h	https://maayanlab.cloud/L1000CDS2/meta?sig_id=LJP009_HEPG2_24H:BRD-K79259477:0.04
29	0.0615	PHA-665752	http://life.ccs.miami.edu/life/summary?mode=SmallMolecule&source=BROAD&input=BRD-K95435023	http://pubchem.ncbi.nlm.nih.gov/summary/summary.cgi?cid=10461815	None	HEPG2	0.04um	24h	https://maayanlab.cloud/L1000CDS2/meta?sig_id=LJP005_HEPG2_24H:BRD-K95435023:0.04
30	0.0615	AT-7519	http://life.ccs.miami.edu/life/summary?mode=SmallMolecule&source=BROAD&input=BRD-K13390322	http://pubchem.ncbi.nlm.nih.gov/summary/summary.cgi?cid=11338033	None	HME1	3.33um	3h	https://maayanlab.cloud/L1000CDS2/meta?sig_id=LJP006_HME1_3H:BRD-K13390322:3.33
31	0.0615	alvocidib	http://life.ccs.miami.edu/life/summary?mode=SmallMolecule&source=BROAD&input=BRD-K87909389	http://pubchem.ncbi.nlm.nih.gov/summary/summary.cgi?cid=5287969	None	HME1	3.33um	3h	https://maayanlab.cloud/L1000CDS2/meta?sig_id=LJP006_HME1_3H:BRD-K87909389:3.33
32	0.0615	NVP-TAE684	http://life.ccs.miami.edu/life/summary?mode=SmallMolecule&source=BROAD&input=BRD-K50140147	http://pubchem.ncbi.nlm.nih.gov/summary/summary.cgi?cid=16038120	None	HME1	10um	3h	https://maayanlab.cloud/L1000CDS2/meta?sig_id=LJP006_HME1_3H:BRD-K50140147:10
33	0.0615	PF-562271	http://life.ccs.miami.edu/life/summary?mode=SmallMolecule&source=BROAD&input=BRD-K99545815	http://pubchem.ncbi.nlm.nih.gov/summary/summary.cgi?cid=11713159	None	HME1	10um	3h	https://maayanlab.cloud/L1000CDS2/meta?sig_id=LJP006_HME1_3H:BRD-K99545815:10
34	0.0615	PD-0325901	http://life.ccs.miami.edu/life/summary?mode=SmallMolecule&source=BROAD&input=BRD-K49865102	http://pubchem.ncbi.nlm.nih.gov/summary/summary.cgi?cid=9826528	None	HME1	3.33um	3h	https://maayanlab.cloud/L1000CDS2/meta?sig_id=LJP006_HME1_3H:BRD-K49865102:3.33
35	0.0615	saracatinib	http://life.ccs.miami.edu/life/summary?mode=SmallMolecule&source=BROAD&input=BRD-K19540840	http://pubchem.ncbi.nlm.nih.gov/summary/summary.cgi?cid=10302451	None	HME1	3.33um	3h	https://maayanlab.cloud/L1000CDS2/meta?sig_id=LJP006_HME1_3H:BRD-K19540840:3.33
36	0.0615	BMS-387032	http://life.ccs.miami.edu/life/summary?mode=SmallMolecule&source=BROAD&input=BRD-K43389698	http://pubchem.ncbi.nlm.nih.gov/summary/summary.cgi?cid=3025986	None	HME1	3.33um	3h	https://maayanlab.cloud/L1000CDS2/meta?sig_id=LJP006_HME1_3H:BRD-K43389698:3.33
37	0.0615	CGP-60474	http://life.ccs.miami.edu/life/summary?mode=SmallMolecule&source=BROAD&input=BRD-K79090631	http://pubchem.ncbi.nlm.nih.gov/summary/summary.cgi?cid=644215	None	HME1	1.11um	3h	https://maayanlab.cloud/L1000CDS2/meta?sig_id=LJP006_HME1_3H:BRD-K79090631:1.11
38	0.0615	CGP-60474	http://life.ccs.miami.edu/life/summary?mode=SmallMolecule&source=BROAD&input=BRD-K79090631	http://pubchem.ncbi.nlm.nih.gov/summary/summary.cgi?cid=644215	None	MCF10A	10um	3h	https://maayanlab.cloud/L1000CDS2/meta?sig_id=LJP006_MCF10A_3H:BRD-K79090631:10
39	0.0615	AZD-5438	http://life.ccs.miami.edu/life/summary?mode=SmallMolecule&source=BROAD&input=BRD-K72414522	http://pubchem.ncbi.nlm.nih.gov/summary/summary.cgi?cid=16747683	None	MCF10A	10um	3h	https://maayanlab.cloud/L1000CDS2/meta?sig_id=LJP006_MCF10A_3H:BRD-K72414522:10
40	0.0615	(+)-JQ1	http://life.ccs.miami.edu/life/summary?mode=SmallMolecule&source=BROAD&input=BRD-K54606188	None	None	HA1E	0.37um	24h	https://maayanlab.cloud/L1000CDS2/meta?sig_id=LJP008_HA1E_24H:BRD-K54606188:0.37
41	0.0615	I-BET151	http://life.ccs.miami.edu/life/summary?mode=SmallMolecule&source=BROAD&input=BRD-K36363294	None	None	HA1E	0.12um	24h	https://maayanlab.cloud/L1000CDS2/meta?sig_id=LJP008_HA1E_24H:BRD-K36363294:0.12
42	0.0538	Metixene hydrochloride	http://life.ccs.miami.edu/life/summary?mode=SmallMolecule&source=BROAD&input=BRD-A33711280	http://pubchem.ncbi.nlm.nih.gov/summary/summary.cgi?cid=4167	http://www.drugbank.ca/drugs/DB00340	A375	10.0um	24.0h	https://maayanlab.cloud/L1000CDS2/meta?sig_id=CPC005_A375_24H:BRD-A33711280:10.0
43	0.0538	BRD-K57080016	http://life.ccs.miami.edu/life/summary?mode=SmallMolecule&source=BROAD&input=BRD-K57080016	http://pubchem.ncbi.nlm.nih.gov/summary/summary.cgi?cid=10127622	None	H1299	80.0um	6.0h	https://maayanlab.cloud/L1000CDS2/meta?sig_id=CPC006_H1299_6H:BRD-K57080016:80.0
44	0.0538	vorinostat	http://life.ccs.miami.edu/life/summary?mode=SmallMolecule&source=BROAD&input=BRD-K81418486	http://pubchem.ncbi.nlm.nih.gov/summary/summary.cgi?cid=5311	http://www.drugbank.ca/drugs/DB02546	HCC515	10.0um	24.0h	https://maayanlab.cloud/L1000CDS2/meta?sig_id=CPC006_HCC515_24H:BRD-K81418486:10.0
45	0.0538	AS605240	http://life.ccs.miami.edu/life/summary?mode=SmallMolecule&source=BROAD&input=BRD-K41895714	http://pubchem.ncbi.nlm.nih.gov/summary/summary.cgi?cid=10377751	None	HT29	10.0um	6.0h	https://maayanlab.cloud/L1000CDS2/meta?sig_id=CPC006_HT29_6H:BRD-K41895714:10.0
46	0.0538	16-HYDROXYTRIPTOLIDE	http://life.ccs.miami.edu/life/summary?mode=SmallMolecule&source=BROAD&input=BRD-A13122391	http://pubchem.ncbi.nlm.nih.gov/summary/summary.cgi?cid=16220015	None	SKMEL1	0.08um	6.0h	https://maayanlab.cloud/L1000CDS2/meta?sig_id=CPC006_SKMEL1_6H:BRD-A13122391:0.08
47	0.0538	trichostatin A	http://life.ccs.miami.edu/life/summary?mode=SmallMolecule&source=BROAD&input=BRD-A19037878	http://pubchem.ncbi.nlm.nih.gov/summary/summary.cgi?cid=6376322	None	SNGM	10.0um	6.0h	https://maayanlab.cloud/L1000CDS2/meta?sig_id=CPC006_SNGM_6H:BRD-A19037878:10.0
48	0.0538	wortmannin	http://life.ccs.miami.edu/life/summary?mode=SmallMolecule&source=BROAD&input=BRD-A75409952	http://pubchem.ncbi.nlm.nih.gov/summary/summary.cgi?cid=5691	None	SW620	10.0um	6.0h	https://maayanlab.cloud/L1000CDS2/meta?sig_id=CPC006_SW620_6H:BRD-A75409952:10.0
49	0.0538	S1085	http://life.ccs.miami.edu/life/summary?mode=SmallMolecule&source=BROAD&input=BRD-K17743125	http://pubchem.ncbi.nlm.nih.gov/summary/summary.cgi?cid=6918638	None	ASC	10.0um	24.0h	https://maayanlab.cloud/L1000CDS2/meta?sig_id=CPC013_ASC_24H:BRD-K17743125:10.0
50	0.0538	vorinostat	http://life.ccs.miami.edu/life/summary?mode=SmallMolecule&source=BROAD&input=BRD-K81418486	http://pubchem.ncbi.nlm.nih.gov/summary/summary.cgi?cid=5311	http://www.drugbank.ca/drugs/DB02546	ASC	10.0um	24.0h	https://maayanlab.cloud/L1000CDS2/meta?sig_id=CPC013_ASC_24H:BRD-K81418486:10.0
